# Supplementary material for: Impact of SGLT2-Inhibitor Therapy on Survival in Patients with Transthyretin Amyloid Cardiomyopathy: Analysis of a Prospective Registry Study
Source: J Clin Med. 2024 Oct 8;13(19):5966. doi: 10.3390/jcm13195966 (PMC11477643; doi:10.3390/jcm13195966)
Supplement: Supplementary file 1 [file jcm-13-05966-s001.zip]

Archive with 1 entries (1 files):
- jcm-3167550-supplementary.pdf
